# Supplementary material for: Evolution of sexual size dimorphism in the wing musculature of Drosophila
Source: PeerJ. 2020 Jan 17;8:e8360. doi: 10.7717/peerj.8360 (PMC6970592; doi:10.7717/peerj.8360)
Supplement: Supplemental Information 2 [file peerj-08-8360-s002.csv]

	hg1		hg2		hg3		hg4
	male	female	male	female	male	female	male	female
virilis	0.231561004	0.196471286	0.13195784	0.177143333	0.010812981	0.005335049	0.003899636	0.023375954
	0.250512725	0.247750542	0.192594352	0.177573332	0.00290208	0.005015671	0.011130044	0.020573111
	0.23370715	0.251005041	0.160110969	0.199924531	0.010842811	0.005160017	0.018866659	0.007869286
	0.217656009	0.238468259	0.180467372	0.173192163	0.009225077	0.005165096	0.010219204	0.011630169
	0.157982406	0.20361927	0.179400613	0.119240038	0.006760172	0.003956925	0.006050103	0.009113239
	0.220966472		0.169100494		0.005120388		0.005739047
	0.243692301	0.226443447	0.228104051	0.123102502	0.007903016	0.004168057	0.013150235	0.011409689
	0.27827823	0.259314805	0.316411291	0.160039533	0.028248989	0.017479046	0.017314473	0.015044817
mean	0.229294537	0.231867522	0.194768373	0.161459347	0.010226939	0.006611409	0.010796175	0.014145181
SD	0.034582715	0.024137508	0.056263181	0.029940527	0.007779738	0.00482175	0.005467683	0.005857336
willistoni	0.164178832	0.182781553	0.305709192	0.213828065	0.042554153	0.044085763	0.025243427	0.024515543
	0.212866669	0.23205076	0.283594322	0.260101729	0.04228728	0.045466376	0.018603994	0.031147306
	0.192943867	0.1833554	0.309328834	0.211484847	0.05138296	0.034979415	0.018047047	0.014253725
	0.167008566	0.183393471	0.349618549	0.165713434	0.033312451	0.027198966	0.023571255	0.017302206
	0.185437791	0.174494882	0.227933847	0.234473733	0.045763398	0.039413633	0.026388492	0.033737726
	0.151660009	0.179860555	0.319433802	0.221616439	0.043259866	0.054330919	0.0313447	0.038358396
	0.230918281	0.265791563	0.400685664	0.303216092	0.065771701	0.077208221	0.028572492	0.061714025
	0.300278289	0.249318707	0.365229747	0.33130295	0.066662339	0.053829023	0.052369042	0.054094691
	0.230194818	0.240918865	0.347687464	0.336561413	0.077119157	0.074118867	0.078209899	0.032885555
	0.237381437	0.27827746	0.40587667	0.28144508	0.069194764	0.08633918	0.026778169	0.052617094
mean	0.207286856	0.217024321	0.331509809	0.255974378	0.053730807	0.053697036	0.032912852	0.036062627
SD	0.044628759	0.040272623	0.054129246	0.056383261	0.014718734	0.019585677	0.018570246	0.015857163
obscura	0.171947046	0.114111556	0.172296984	0.11225514	0.024741641	0.034605544	0.020300196	0.008265293
	0.166854851	0.132140215	0.213754662	0.101457107	0.024310113	0.031450186	0.016638333	0.01337613
	0.185335475	0.135483552	0.133762674	0.15265418	0.046580113	0.022488814	0.033215153	0.007365161
	0.131620676	0.105250018	0.163662666	0.114662719	0.049215952	0.013805998	0.017411975	0.027405455
	0.096044249	0.129189545	0.110422431	0.150440422	0.031228887	0.02797676	0.006111219	0.019727097
	0.136634478	0.099298924	0.178185478	0.123995513	0.025339173	0.045955265	0.009160574	0.015765088
	0.167275085	0.12374002	0.175259266	0.157296607	0.024103546	0.024126192	0.005789264	0.010759449
	0.210701751	0.2010739	0.16868979	0.054746107	0.037891433	0.034516977	0.008815172	0.037868518
	0.171718279	0.096529783	0.178610263	0.164320928	0.023416129	0.030230345	0.013308103	0.036795233
	0.179812513	0.156370463	0.175120316	0.11202477	0.015294058	0.035053602	0.012875853	0.017700802
mean	0.16179444	0.129318798	0.166976453	0.124385349	0.030212104	0.030020968	0.014362584	0.019502823
SD	0.032308456	0.031170802	0.027744576	0.033209655	0.010972778	0.008699514	0.008218517	0.011073662
parabipectinata	0.136572812	0.135324589	0.099491423	0.090566326	0.042158799	0.023194065	0.035616989	0.018181892
	0.144245749	0.128544436	0.116284271	0.14530611	0.030238247	0.021672449	0.023987315	0.018462636
	0.185937126	0.136309951	0.118030512	0.161260982	0.01448376	0.033249425	0.028048286	0.022700544
	0.108308102	0.100134931	0.116161662	0.122360077	0.034301554	0.020768984	0.02706259	0.020870866
	0.13088235	0.124079428	0.076056827	0.182862078	0.050697907	0.019517015	0.020827517	0.011624078
	0.124828472	0.128026881	0.102535813	0.141260172	0.041214943	0.058055366	0.02684669	0.028492948
	0.137336815	0.103671493	0.119833517	0.148002118	0.029596184	0.016066625	0.025186988	0.014423727
	0.129382342	0.148390633	0.153982277	0.131790662	0.036815703	0.042521169	0.015310224	0.016135296
	0.120683267	0.116571126	0.099199749	0.1541871	0.02466138	0.0168188	0.015446756	0.010148766
	0.17146189		0.138046892		0.024379153		0.021597243
mean	0.138963893	0.124561496	0.113962295	0.141955069	0.032854763	0.027984878	0.02399306	0.017893417
SD	0.023404068	0.015599273	0.021699066	0.025913522	0.010469763	0.014126889	0.00609866	0.005691495
ananassae	0.225368562	0.161096201	0.130610857	0.14062413	0.015220614	0.02018338	0.009446299	0.023045783
	0.169208965	0.171136646	0.108478143	0.192340484	0.019349017	0.016052002	0.021635194	0.025612215
	0.185806681	0.174790956	0.133774571	0.174573092	0.025072018	0.026867073	0.018363975	0.022826456
	0.176895209	0.182207098	0.099914001	0.161433239	0.021236522	0.020848984	0.01856182	0.020868245
	0.200067125	0.17464139	0.11932034	0.163261672	0.024415659	0.01754996	0.016185084	0.025293966
	0.19252553	0.184506797	0.130833999	0.161107428	0.029009925	0.022338901	0.022145351	0.03116792
	0.203435791	0.160232961	0.148725438	0.165861596	0.025086296	0.027861044	0.018623364	0.033906888
	0.218929208	0.203165874	0.183932722	0.190029782	0.021992654	0.03154953	0.014682333	0.029447649
	0.221685849	0.194073069	0.169641986	0.184675765	0.020089503	0.028822941	0.024172983	0.031184705
	0.238952861	0.24387939	0.128241517	0.200409414	0.028806203	0.018132661	0.027752104	0.02150582
mean	0.203287578	0.184973038	0.135347357	0.17343166	0.023027841	0.023020648	0.019156851	0.026485965
SD	0.022687356	0.024665888	0.025918132	0.018322696	0.004306552	0.005377388	0.005148119	0.004614137
seguyi	0.197681094	0.18255829	0.096721501	0.169548642	0.056976916	0.067898118	0.018933246	0.017948584
	0.174590877	0.220308914	0.143815992	0.238316728	0.051791239	0.02771928	0.018818388	0.018514171
	0.181635067	0.167747708	0.139629807	0.183257004	0.041734177	0.041432398	0.013034049	0.014517907
	0.188713885	0.226032079	0.1905649	0.210752668	0.0594403	0.045825783	0.033062664	0.027570563
	0.18949821	0.165429798	0.158964842	0.14668848	0.044914302	0.056461806	0.021153776	0.036204301
	0.216191567	0.199691649	0.187586546	0.183907395	0.04877763	0.034696289	0.013403225	0.019866168
	0.184645379	0.182980531	0.122827501	0.186253812	0.068497668	0.027679083	0.025373138	0.015417096
	0.165095136	0.158404136	0.197244518	0.160810253	0.041114605	0.037510312	0.017095358	0.015595521
	0.193707883	0.148316615	0.129851643	0.185691494	0.030918745	0.040136812	0.013298955	0.027275112
	0.216622861	0.168999664	0.157786163	0.175718072	0.034585833	0.045508927	0.013942664	0.013763415
mean	0.190838196	0.182046939	0.152499341	0.184094455	0.047875141	0.042486881	0.018811546	0.020667284
SD	0.016393563	0.025945854	0.03248506	0.025564234	0.011615804	0.012430955	0.006423214	0.007334485
nikananu	0.074843821	0.105519012	0.093494869	0.17412861	0.043776644	0.044704802	0.064406831	0.052265088
	0.10314963	0.086350796	0.104613723	0.146430459	0.054171582	0.039148992	0.052685632	0.055836369
	0.155203325	0.0835524	0.143989566	0.139192343	0.042886468	0.051725656	0.061517486	0.037047814
	0.149262413	0.097583174	0.172954048	0.134764238	0.050552455	0.035754535	0.056312779	0.056932793
	0.149974566	0.074188723	0.111382689	0.11819103	0.060137134	0.043422658	0.061630085	0.041229568
	0.148143027	0.154608069	0.108313639	0.20466273	0.050876153	0.031125445	0.065673769	0.042292984
	0.112553986	0.161104056	0.104067992	0.19122549	0.057915625	0.061518489	0.047107818	0.05322985
	0.111768881	0.133249651	0.116607429	0.15169073	0.047838936	0.042392013	0.057751755	0.048544909
		0.100260477		0.131151151		0.041867103		0.072810576
mean	0.125612456	0.110712929	0.119427994	0.154604087	0.051019375	0.043517744	0.058385769	0.051132217
SD	0.029228851	0.031519437	0.026165517	0.029177453	0.006205795	0.008872212	0.006257388	0.010680997
elegans	0.099895143	0.112152185	0.087531153	0.072249315	0.035840865	0.044819337	0.023385414	0.019609957
	0.090020457	0.097529411	0.076871758	0.091270021	0.05247408	0.033761681	0.024871023	0.027427504
	0.113107754	0.11095981	0.062817784	0.078005692	0.053954744	0.027446209	0.031443006	0.028296057
	0.124702874	0.114393354	0.095287147	0.088792235	0.03517606	0.028012858	0.030247688	0.029077633
	0.113535333	0.094023747	0.092552725	0.092171252	0.060262823	0.028567466	0.019226285	0.025243882
	0.092451263	0.09138947	0.09383066	0.074742579	0.046317935	0.032703021	0.01997694	0.026782841
	0.098929189	0.107233523	0.084053653	0.07609101	0.030794911	0.039747793	0.016282952	0.033163819
	0.122862375	0.100365787	0.072000891	0.084968749	0.058046565	0.036070839	0.027038382	0.029872283
	0.096337832	0.097181624	0.064527918	0.076270118	0.048148187	0.024022173	0.024368004	0.032051048
	0.121446929		0.073479571		0.04728957		0.02464734
mean	0.107328915	0.102803212	0.080295326	0.081617886	0.046830574	0.032794597	0.024148703	0.027947225
SD	0.0132578	0.008519105	0.012044983	0.007701215	0.010026522	0.006623	0.004756979	0.003993801
fuyami	0.228090635	0.114641877	0.059602681	0.090043039	0.022392646	0.006227189	0.009255002	0.011389885
	0.272358929	0.195067449	0.087554718	0.135144141	0.028672518	0.026251141	0.0109261	0.004679774
	0.244848678	0.127934134	0.058991919	0.04474429	0.025109316	0.004011429	0.011222402	0.005871736
	0.195886733	0.132062636	0.098429676	0.117805958	0.013657246	0.015746438	0.005475386	0.003811526
	0.276146963	0.120098711	0.080156607	0.06398628	0.020241178	0.016980052	0.008500763	0.007316144
		0.143164079		0.117841619		0.015571422		0.014728486
	0.355483055	0.119807007	0.128546429	0.065755067	0.044528272	0.014603039	0.013694301	0.011509954
	0.285549822	0.152291746	0.13157025	0.138080442	0.017755475	0.028877483	0.007680275	0.007364827
	0.28667937	0.105276245	0.086824883	0.110267202	0.036120724	0.034439466	0.014940353	0.012275392
	0.311599471	0.178943255	0.096144714	0.083230423	0.023456156	0.018332918	0.016088745	0.013911657
mean	0.272960406	0.138928714	0.091980208	0.096689846	0.025770392	0.018104058	0.010864814	0.009285938
SD	0.046642391	0.028982373	0.025704791	0.032006436	0.00952727	0.009513119	0.003524992	0.003940414
eugracilis	0.152	0.303	0.152	0.247	0.079	0.032	0.01	0.007
	0.248	0.253	0.296	0.19	0.069	0.072	0.027	0.014
	0.166	0.135	0.189	0.172	0.05	0.039	0.009	0.011
	0.148	0.123	0.158	0.165	0.038	0.022	0.008	0.015
	0.144	0.147	0.164	0.175	0.055	0.028	0.012	0.015
	0.175	0.195	0.137	0.201	0.05	0.021	0.015	0.013
	0.17	0.132	0.156	0.183	0.046	0.029	0.017	0.023
	0.151	0.124	0.159	0.19	0.071	0.06	0.015	0.027
	0.16	0.135	0.171	0.204	0.058	0.032	0.022	0.021
mean	0.168222222	0.171888889	0.175777778	0.191888889	0.057333333	0.037222222	0.015	0.016222222
SD	0.031704802	0.065114216	0.047232875	0.024384649	0.013266499	0.017441171	0.006284903	0.006280481
mimetica	0.255847264	0.075223023	0.076042174	0.111648119	0.057334739	0.046944661	0.011733848	0.003172105
	0.253252278	0.099061465	0.121481044	0.040215002	0.045636016	0.028581412	0.010181029	0.0036711
	0.272438483	0.12470304	0.109412476	0.076067407	0.067358373	0.015823946	0.017571977	0.007241365
	0.196715314	0.088414838	0.13208734	0.092701449	0.057767746	0.018124156	0.009990177	0.007329712
	0.275854214	0.187516182	0.105920175	0.084947058	0.05033313	0.024633637	0.014578159	0.017413705
	0.202964487	0.068955987	0.088710112	0.055784747	0.019249843	0.022867999	0.010284201	0.010457511
	0.243567968	0.040553219	0.111113121	0.058406048	0.024340239	0.036395924	0.013228326	0.014831339
	0.253720552		0.097816593		0.039973167		0.014491347
		0.068774923		0.061051523		0.041690079		0.01747199
mean	0.24429507	0.094150335	0.105322879	0.072602669	0.045249157	0.029382727	0.012757383	0.010198603
SD	0.029430632	0.045066974	0.017799355	0.023175335	0.01672711	0.011246021	0.002704051	0.005799568
prostipennis	0.271259261	0.19632465	0.107712593	0.16272772	0.06593931	0.039891992	0.018003346	0.016043165
	0.258606764	0.162397663	0.079927265	0.190312937	0.049459087	0.023000892	0.01226135	0.007523546
	0.288689329	0.173826382	0.113471496	0.120584836	0.066647473	0.039983798	0.010234189	0.01519734
	0.297748718	0.139263752	0.073976545	0.139962277	0.06913947	0.049315869	0.017879663	0.022640731
	0.256135546	0.197122673	0.110115431	0.146134317	0.049498887	0.034083127	0.022314774	0.009937125
	0.273150922	0.166286051	0.090284635	0.081911654	0.052937557	0.036683486	0.023154425	0.022705432
	0.324115784	0.156312573	0.082845994	0.16755097	0.054677642	0.02739088	0.014521668	0.009094748
	0.278096876	0.164888638	0.089616653	0.117712379	0.037411185	0.031360354	0.007844901	0.008691468
	0.26943802	0.156053657	0.09122336	0.130476122	0.062262179	0.023731969	0.022857652	0.009567622
		0.147142406		0.081687852		0.036253444		0.011979944
mean	0.279693469	0.165961845	0.093241553	0.133906106	0.056441421	0.034169581	0.016563552	0.013338112
SD	0.021217765	0.018935412	0.014079347	0.035295933	0.010392213	0.00812511	0.005686508	0.005638105
biarmipes	0.2216025	0.16948171	0.1635176	0.11237365	0.0489092	0.05666391	0.0131815	0.017985359
	0.1883362		0.1852437		0.0453038		0.0105465
	0.2922921	0.19714138	0.1585041	0.11831772	0.0495123	0.049751643	0.0109884	0.01862444
	0.2640772	0.17414568	0.1465320	0.14680889	0.0664903	0.039405267	0.0101974	0.01791727
	0.2745180	0.19722614	0.1833256	0.11688147	0.0407241	0.054927613	0.0112592	0.010231344
	0.2322903	0.20005716	0.1647120	0.12439883	0.0466343	0.052301068	0.0209441	0.014617501
	0.2371348	0.19178059	0.1758375	0.12140400	0.0640585	0.06390405	0.0153416	0.013898061
	0.2185442	0.21594759	0.1492125	0.12210262	0.0628831	0.053977811	0.0130652	0.009964519
	0.2501799	0.18611860	0.1855717	0.12690942	0.0570038	0.055601537	0.0152931	0.017866464
	0.2624474	0.17860042	0.1531356	0.13041021	0.0489372	0.054883456	0.0134922	0.019335728
mean	0.244142263	0.190055473	0.166559232	0.124400757	0.053045648	0.053490706	0.013430922	0.01560452
SD	0.030690604	0.014569482	0.015046299	0.009981156	0.008905805	0.00652878	0.003218403	0.003601081
santomea	0.17158045	0.168189309	0.215318911	0.208091906	0.010024268	0.018785014	0.012805099	0.013399146
	0.224792646	0.158909333	0.242337126	0.166018253	0.012078731	0.025099702	0.014025785	0.008011675
	0.208690451	0.13562127	0.209115777	0.182680638	0.023195951	0.017705787	0.004873564	0.009511228
	0.176368858	0.199827813	0.197377745	0.085762909	0.027672469	0.023512093	0.006151319	0.013075369
	0.23307181	0.180216217	0.156637255	0.167150439	0.011399357	0.012085693	0.007625603	0.009650338
	0.154522765	0.148651183	0.179686294	0.145237644	0.032941734	0.010976975	0.013307944	0.010286016
	0.227028936	0.18426202	0.195395917	0.132638743	0.014447344	0.022578437	0.011840661	0.010471841
	0.205801831	0.148580407	0.175309234	0.186408317	0.045956232	0.023578993	0.015429028	0.014926984
	0.203153945	0.147469165	0.209639652	0.119643665	0.029949145	0.032132748	0.00929057	0.030608402
	0.198012617	0.162058407	0.206354449	0.148626021	0.009489047	0.013097839	0.005348068	0.009039914
mean	0.200302431	0.163378512	0.198717236	0.154225853	0.021715428	0.019955328	0.010069764	0.012898091
SD	0.025810057	0.019867591	0.023939107	0.035768227	0.012280965	0.006695053	0.003897377	0.006595832
yakuba	0.2888891	0.1908104	0.1835580	0.2046151	0.0823822	0.0310415	0.0192662	0.0274248
	0.2044469	0.1819706	0.1812814	0.1541650	0.0779811	0.0727303	0.0327320	0.0388297
	0.2796457	0.2028225	0.1577085	0.1792121	0.0984630	0.0659884	0.0265291	0.0191690
	0.2669811	0.1953970	0.2037362	0.1989219	0.0738548	0.0563834	0.0283585	0.0212570
	0.2196176	0.1895198	0.1973991	0.1762725	0.0816327	0.0494182	0.0320888	0.0237183
	0.2520001	0.1791404	0.1745072	0.1715564	0.0994729	0.0510549	0.0369269	0.0288350
	0.2597702	0.1591573	0.1927416	0.1895543	0.0701537	0.0522686	0.0293276	0.0277025
	0.2489015	0.2190538	0.1710433	0.1924514	0.0837691	0.0439747	0.0405988	0.0207539
	0.2028743	0.1569432	0.1567330	0.1846856	0.0460752	0.0576436	0.0278704	0.0377016
mean	0.24701405	0.186090557	0.179856478	0.18349271	0.079309411	0.053389293	0.030410911	0.027265762
SD	0.031462306	0.01977192	0.016550129	0.015312107	0.015921719	0.012095519	0.006180277	0.007088397
teissieri	0.195117882	0.13212576	0.157701438	0.143680549	0.060398668	0.048663961	0.043692418	0.028403429
	0.201719059	0.163056206	0.151818114	0.136762421	0.07024146	0.061575137	0.038347315	0.042993256
	0.196404942	0.148756695	0.220029881	0.130069742	0.064086632	0.053906345	0.036925979	0.02955706
	0.202420685	0.166990913	0.163090144	0.141308801	0.054206984	0.064688861	0.038437119	0.02698153
	0.225268541	0.146427043	0.158777054	0.153125116	0.071164536	0.061031463	0.053495019	0.032916038
	0.182066219	0.162391362	0.15137682	0.156928732	0.061482316	0.063890233	0.031220224	0.041560888
	0.218620264	0.192641894	0.143014613	0.154468344	0.069127575	0.061911272	0.038330905	0.034422639
	0.207463054	0.153116162	0.164962101	0.130494251	0.054792829	0.076083594	0.02116949	0.041356559
	0.194807232	0.164575115	0.122161743	0.14017482	0.059561103	0.070477319	0.04427558	0.028923265
mean	0.202654209	0.158897906	0.159214656	0.14300142	0.062784678	0.062469798	0.038432672	0.034123851
SD	0.013094211	0.016861283	0.026221474	0.010011544	0.006353937	0.008089443	0.008951281	0.006319352
erecta	0.3079964	0.14590381	0.1949180	0.17182804	0.0331009	0.03452758	0.0158127	0.035588725
	0.2942569	0.19450894	0.1687152	0.14851926	0.0315955	0.03247420	0.0240337	0.023284836
	0.3117348	0.16370872	0.1641615	0.15763720	0.0294744	0.03812082	0.0181002	0.021347336
	0.3036515	0.16406599	0.1597758	0.12918837	0.0304696	0.04288363	0.0136526	0.04118918
	0.2868009	0.15336406	0.1059102	0.18594848	0.0186475	0.04441842	0.0127727	0.029646599
	0.3117075		0.1697265		0.0374765		0.0148640
	0.2831720	0.15730056	0.2095088	0.15448348	0.0357800	0.03979833	0.0368821	0.030393361
	0.2637894		0.1934108		0.0337129		0.0204328
	0.2132674		0.1648129		0.0269018		0.0170253
mean	0.286264099	0.163142015	0.170104416	0.157934139	0.030795449	0.038703831	0.019286225	0.030241673
SD	0.031579477	0.016804438	0.029590057	0.019518187	0.005573744	0.00464574	0.007464674	0.007434014
orena	0.167689286	0.239145353	0.182615779	0.196927809	0.01570339	0.017205388	0.031096027	0.017105301
	0.194179993	0.219192441	0.171411885	0.191580296	0.026247035	0.021310312	0.022256747	0.017313908
	0.198510321	0.180533916	0.155537032	0.181970146	0.021679117	0.019279094	0.025653621	0.017940934
	0.280105538	0.158596229	0.074175225	0.164200041	0.009118207	0.012788054	0.019109329	0.010634304
	0.237821169	0.205437548	0.139370778	0.110410849	0.017745415	0.010535962	0.01726888	0.016026186
	0.222128346	0.166548663	0.185085838	0.155475445	0.022246631	0.018232028	0.024654527	0.021012541
		0.184377327		0.183516409		0.01263918		0.012686593
	0.180671429	0.186073999	0.194244116	0.183155688	0.011239427	0.013097253	0.013617199	0.011842746
	0.168829293	0.204911373	0.189399156	0.173794665	0.01533736	0.023121198	0.032385446	0.027471855
mean	0.206241922	0.193868539	0.161479976	0.171225705	0.017414573	0.016467608	0.023255222	0.016892707
SD	0.0386386	0.025656962	0.039824303	0.026187338	0.00578004	0.00438782	0.006540672	0.005163874
melanogaster	0.239189731	0.165379027	0.111569014	0.117337643	0.016610439	0.019189771	0.025223943	0.013640203
	0.243465242	0.189111246	0.114945999	0.135857833	0.026632201	0.017086466	0.022662805	0.023631976
	0.260458095	0.145196912	0.105042749	0.097796542	0.021805946	0.016490044	0.026701691	0.025406892
	0.266208256	0.132886933	0.150018012	0.145758715	0.016316935	0.017397233	0.018119326	0.020399895
	0.2133345	0.154051438	0.080886141	0.103060589	0.022094574	0.014717105	0.024541162	0.020223078
	0.277246423	0.131782479	0.084123971	0.0960585	0.017585605	0.017759722	0.031141417	0.021362749
	0.26302266	0.160472717	0.107949086	0.093796074	0.012514282	0.013171027	0.029232466	0.020585096
	0.257414619	0.142724078	0.104890604	0.118155576	0.015679534	0.014464866	0.028924612	0.024514318
	0.221885299	0.118155125	0.10940884	0.143873607	0.019470599	0.024408912	0.027769905	0.038470532
	0.248229665	0.135082345	0.106330175	0.121549841	0.014640133	0.021316504	0.0223932	0.025059869
mean	0.249045449	0.14748423	0.107516459	0.117324492	0.018335025	0.017600165	0.025671053	0.023329461
SD	0.020075955	0.02045695	0.018715934	0.0196243	0.00419666	0.003366821	0.003901006	0.006338337
